# Supplementary material for: Phenoloxidases: catechol oxidase – the temporary employer and laccase – the rising star of vascular plants
Source: Hortic Res. 2023 May 16;10(7):uhad102. doi: 10.1093/hr/uhad102 (PMC10541563; doi:10.1093/hr/uhad102)
Supplement: Web_Material_uhad102 [file web_material_uhad102.zip]

Archive with 6 entries (6 files):
- imgonline-com-ua-resize-eAAZ6j67TWp8F.tif
- Supplementary Compressed Figure 2.tiff
- Supplementary Figure 3.tif
- Supplementary Figure. 4.tif
- supplementary legends.docx
- Supplementary table 1 and 2.rar
